# Supplementary material for: Identification of biomarkers and immune microenvironment associated with heart failure through bioinformatics and machine learning
Source: Front Mol Biosci. 2025 May 8;12:1580880. doi: 10.3389/fmolb.2025.1580880 (PMC12095026; doi:10.3389/fmolb.2025.1580880)
Supplement: Supplementary file 1 [file Table2.xlsx]

## Sheet: Sheet1
Characteristics of GEO datasets
Series	Platform	Total	HF	CON	Tissue
GSE5406	GPL96	210	194	16	Myocardium
GSE9128	GPL96	11	8	3	Peripheral blood mononuclear cells
GSE120895	GPL570	55	47	8	Myocardium
GSE21610	GPL570	68	60	8	Myocardium
