# Supplementary material for: Identification of biomarkers and immune microenvironment associated with heart failure through bioinformatics and machine learning
Source: Front Mol Biosci. 2025 May 8;12:1580880. doi: 10.3389/fmolb.2025.1580880 (PMC12095026; doi:10.3389/fmolb.2025.1580880)
Supplement: Supplementary file 2 [file Table3.xlsx]

## Sheet: Sheet1
165 differential gene expression data
id	logFC	AveExpr	t	P.Value	adj.P.Val	B
HMGN2	0.527297	10.9343	12.1733	1.32447e-28	1.66062e-24	53.7037
TRMT5	0.531943	9.68428	11.8709	1.74578e-27	1.09443e-23	51.2131
HTRA1	0.633647	9.05364	10.2852	8.10536e-22	2.90521e-18	38.6094
ASPN	1.46265	8.99227	10.2683	9.26851e-22	2.90521e-18	38.4799
MYOT	-1.31268	7.00547	-9.40453	7.52701e-19	1.88747e-15	32.0113
LUM	1.0153	9.27764	9.363	1.03023e-18	2.15283e-15	31.7084
ISLR	0.723897	6.80475	9.1584	4.77972e-18	8.56117e-15	30.2275
SERPINA3	-1.33699	6.82904	-9.01173	1.41845e-17	2.22307e-14	29.178
NPPA	2.12492	10.7866	8.76049	8.92145e-17	1.01688e-13	27.4045
GLRX2	-0.524906	8.01644	-8.68164	1.57836e-16	1.64913e-13	26.8543
GLT8D2	0.50754	7.15172	8.46612	7.38617e-16	7.12367e-13	25.3667
PTN	0.664436	8.03403	8.29019	2.55637e-15	2.13678e-12	24.1704
RARRES1	-1.16339	4.99692	-7.80559	7.15584e-14	4.7221e-11	20.9622
FRZB	0.74989	5.99013	7.7516	1.02874e-13	6.35168e-11	20.613
LTBP2	0.903154	8.74454	7.74659	1.06385e-13	6.35168e-11	20.5807
HOPX	-1.48554	6.40372	-7.69906	1.46216e-13	8.33296e-11	20.2748
FCN3	-1.01311	7.00426	-7.62619	2.37463e-13	1.24054e-10	19.8084
LMCD1	-0.700418	7.36074	-7.61511	2.55572e-13	1.28174e-10	19.7377
VPS13D	-0.529629	6.85946	-7.6019	2.78937e-13	1.34512e-10	19.6536
AMD1	-0.516253	7.67506	-7.53584	4.31363e-13	2.00312e-10	19.2344
MFAP4	1.55922	7.00533	7.50226	5.37849e-13	2.40841e-10	19.0223
PLIN2	-0.55209	7.26077	-7.4569	7.23789e-13	3.095e-10	18.7369
MXRA5	1.05302	8.01458	7.4534	7.40548e-13	3.095e-10	18.7149
OMD	0.693494	6.24638	7.41283	9.64702e-13	3.90175e-10	18.4607
AQP3	-0.629442	6.35749	-7.28802	2.16254e-12	7.74684e-10	17.6852
ECM2	0.632035	7.30764	7.21125	3.53631e-12	1.19833e-09	17.2128
TEAD4	-1.23666	5.40996	-6.92222	2.17885e-11	5.69133e-09	15.4678
MYH6	-1.16098	10.3498	-6.85558	3.28843e-11	8.24607e-09	15.0731
FADS3	-0.534999	7.39807	-6.78944	4.93415e-11	1.12481e-08	14.6841
THBS4	0.964295	9.7307	6.72129	7.47274e-11	1.64374e-08	14.2863
IL1RL1	-0.935207	4.97535	-6.71607	7.71318e-11	1.6586e-08	14.256
CYP46A1	0.566736	6.33645	6.60046	1.5482e-10	3.03301e-08	13.5886
FMOD	0.652312	7.99197	6.51186	2.62495e-10	4.33047e-08	13.0832
HBB	1.20812	11.0751	6.49125	2.96563e-10	4.82896e-08	12.9664
SLCO4A1	-0.994721	5.75471	-6.48396	3.09623e-10	4.914e-08	12.9251
CXCL12	0.505741	8.85604	6.47099	3.34276e-10	5.23894e-08	12.8518
SLC38A2	-0.595043	9.40864	-6.40869	4.82194e-10	7.19732e-08	12.5013
NAP1L3	0.600487	5.91008	6.32661	7.78176e-10	1.09627e-07	12.0436
SFRP4	0.792027	5.59751	6.30343	8.90042e-10	1.2263e-07	11.9152
OSMR	-0.611997	5.6987	-6.29724	9.22489e-10	1.23044e-07	11.881
NAMPT	-0.557731	8.29993	-6.28878	9.68724e-10	1.27851e-07	11.8343
CRYM	0.575293	10.3879	6.26656	1.10123e-09	1.42343e-07	11.7117
NR0B2	0.536993	6.71475	6.2532	1.1893e-09	1.50621e-07	11.6382
PHLDA1	0.578869	6.74446	6.10785	2.72419e-09	3.04963e-07	10.8466
KCNN3	0.773075	4.73133	6.07825	3.21936e-09	3.47968e-07	10.6872
PPP1R3C	0.511774	10.4372	6.0471	3.8353e-09	4.07517e-07	10.5201
ETNPPL	-0.86551	6.162	-6.02473	4.34701e-09	4.43112e-07	10.4006
NFASC	0.644056	4.97696	5.87291	1.00789e-08	9.22407e-07	9.59873
LSAMP	-1.04644	5.0702	-5.8693	1.02809e-08	9.34075e-07	9.57982
SVEP1	0.785489	5.04031	5.85482	1.11293e-08	9.758e-07	9.50426
ADAMTS9	-0.514242	5.45052	-5.79597	1.53383e-08	1.28208e-06	9.19868
FBLN2	0.560439	7.20901	5.7336	2.14904e-08	1.70724e-06	8.87757
SOD3	0.693727	7.52773	5.71671	2.35341e-08	1.81799e-06	8.7911
TPPP3	0.662312	5.86524	5.69186	2.68887e-08	2.03091e-06	8.66429
SCUBE2	0.517156	5.85093	5.66468	3.10934e-08	2.3068e-06	8.52606
C14orf132	0.861682	5.93485	5.65704	3.2386e-08	2.38856e-06	8.48731
MAFF	-0.627846	6.06568	-5.59333	4.54101e-08	3.14559e-06	8.16587
CNN1	-0.743387	8.37096	-5.58765	4.67913e-08	3.22346e-06	8.13738
PRELP	0.589572	8.34982	5.58317	4.79108e-08	3.28254e-06	8.11491
TMEM165	-0.838707	6.87872	-5.57236	5.072e-08	3.43744e-06	8.06075
OGN	0.692249	6.64487	5.54786	5.76926e-08	3.82725e-06	7.93832
FOSL1	-0.959029	4.77163	-5.5432	5.91227e-08	3.88105e-06	7.91505
COL21A1	0.507122	8.64413	5.53365	6.21561e-08	3.99648e-06	7.86751
FLNC	-0.579119	10.4181	-5.45445	9.38991e-08	5.79954e-06	7.47564
PAMR1	0.514225	7.23794	5.39034	1.30677e-07	7.80367e-06	7.16194
HSPA2	0.661258	7.82926	5.3903	1.30704e-07	7.80367e-06	7.16174
EIF1AY	1.86187	7.77331	5.24056	2.79473e-07	1.48476e-05	6.44123
LINC00312	-0.681621	5.25519	-5.23607	2.85842e-07	1.51151e-05	6.41988
KDM5D	1.25728	7.02125	5.1622	4.13168e-07	2.01568e-05	6.07104
PENK	0.970328	6.07382	5.1605	4.16668e-07	2.02488e-05	6.06306
FXYD1	0.510731	9.62435	5.13658	4.69029e-07	2.236e-05	5.95104
KLHL41	-0.512166	8.54766	-5.08642	6.00336e-07	2.78778e-05	5.71756
LYVE1	-0.867217	6.45135	-5.06498	6.66743e-07	3.06214e-05	5.61837
MME	0.848321	5.15015	5.02758	7.99939e-07	3.59485e-05	5.44623
HIST1H2BE	-0.833982	5.24108	-4.95782	1.12039e-06	4.73475e-05	5.12802
CFH	0.736574	7.72565	4.9403	1.21864e-06	5.05937e-05	5.04868
CCL2	-1.04678	6.96669	-4.89999	1.47721e-06	5.8243e-05	4.86711
PCYOX1L	0.512663	6.69016	4.87396	1.67147e-06	6.44826e-05	4.75059
LRRC17	0.53558	6.16025	4.87155	1.69067e-06	6.48247e-05	4.73981
VARS	-0.714271	5.36284	-4.86678	1.72929e-06	6.60418e-05	4.71852
CTF1	0.50004	7.10131	4.86387	1.75324e-06	6.66126e-05	4.70554
XIST	-1.5326	4.72845	-4.85434	1.834e-06	6.92611e-05	4.66309
IFI44L	0.540478	6.89738	4.85319	1.84404e-06	6.9431e-05	4.65794
RPS4Y1	1.32162	9.89352	4.73015	3.27698e-06	0.000111649	4.11638
TSPYL2	-0.667207	7.30105	-4.65116	4.71047e-06	0.00015028	3.7751
COL1A2	0.721601	9.09003	4.62898	5.21114e-06	0.000162127	3.68018
MCM3AP	-0.612075	5.24709	-4.60189	5.89201e-06	0.000180621	3.56482
UCHL1	0.800136	6.81899	4.58714	6.29805e-06	0.000189756	3.50224
RERGL	0.571565	4.71702	4.58668	6.31107e-06	0.000189756	3.5003
KIT	0.542533	5.95142	4.5766	6.60471e-06	0.000195768	3.4576
NOS3	-0.505508	4.44317	-4.53606	7.92214e-06	0.000229395	3.28692
ANKRD2	-0.839043	8.83513	-4.52967	8.15171e-06	0.000233347	3.26012
C6	0.64963	9.44252	4.49435	9.53995e-06	0.000264628	3.11264
DERL2	-0.682474	6.41458	-4.49032	9.71196e-06	0.000268364	3.09589
SERPINE2	0.607196	8.17563	4.40382	1.42104e-05	0.00036528	2.73937
H2BFS	-0.580709	5.54742	-4.39007	1.50881e-05	0.000382172	2.68328
NCAM1	-0.543213	7.18129	-4.36741	1.66494e-05	0.000410925	2.59116
THBS1	-0.614117	5.12489	-4.3499	1.79609e-05	0.00043637	2.52025
NFKBIB	-0.623662	5.70119	-4.34794	1.81133e-05	0.000438425	2.51235
USP9Y	1.05251	5.25932	4.31549	2.08308e-05	0.000490934	2.38169
PPP1R14B	-0.598834	7.45947	-4.3098	2.1346e-05	0.000501191	2.35886
GPR56	-0.511002	6.19581	-4.30268	2.20072e-05	0.000510975	2.33036
TMEM158	-0.734205	3.95771	-4.29682	2.25665e-05	0.000516311	2.30692
COMP	0.856039	5.19774	4.27899	2.43522e-05	0.00054915	2.2358
BCAM	0.601199	6.39163	4.24641	2.79702e-05	0.000609969	2.1065
CCL5	0.604323	5.13226	4.23829	2.89487e-05	0.000620142	2.07441
LIPG	-0.573932	4.15098	-4.238	2.89842e-05	0.000620142	2.07327
SH3GL2	0.675062	5.19219	4.23167	2.97715e-05	0.000634821	2.04827
CACNB1	-0.559644	5.39018	-4.20652	3.31011e-05	0.000683725	1.9494
COL3A1	0.714167	9.07147	4.19421	3.4858e-05	0.000708346	1.90118
APLP1	0.64897	6.1981	4.17822	3.7273e-05	0.000747576	1.83875
SELE	-0.628487	3.78689	-4.17666	3.7518e-05	0.00075024	1.83265
ITPR3	-0.500539	5.71524	-4.16735	3.90053e-05	0.000775036	1.79643
SERPINE1	-0.866329	5.713	-4.1426	4.32392e-05	0.000840517	1.70045
PTPN9	0.5418	6.10458	4.12394	4.67176e-05	0.000891545	1.62842
MYC	-0.663332	6.39881	-4.04138	6.55656e-05	0.00115155	1.31326
BMP10	0.611835	4.84976	4.03835	6.63774e-05	0.00116235	1.30183
SLC37A4	-0.575584	5.81898	-3.98673	8.18032e-05	0.00138042	1.10783
CD163	-0.559107	6.98044	-3.98341	8.29023e-05	0.00139708	1.09545
HK2	-0.597839	6.88989	-3.97494	8.57752e-05	0.00143393	1.06385
PLA2G2A	-0.916995	7.27431	-3.96178	9.04233e-05	0.00149568	1.01491
APOA1	0.540121	7.79943	3.89093	0.000119849	0.00188148	0.753904
ENO2	0.504673	6.07205	3.88802	0.000121235	0.00189849	0.743266
PTX3	-0.685534	4.59672	-3.88072	0.000124773	0.00194336	0.716644
CSF1R	0.50583	7.47931	3.86931	0.000130501	0.00201506	0.675111
TNMD	0.827616	4.71118	3.8631	0.000133726	0.0020472	0.652534
FBLN5	0.602077	8.15224	3.85913	0.000135824	0.00207678	0.638137
MT1M	-0.718054	4.93652	-3.82673	0.000154156	0.00230645	0.521097
GCGR	-0.634805	5.02555	-3.80843	0.000165519	0.00244725	0.455395
A4GALT	-0.536231	5.76768	-3.79428	0.000174842	0.00254607	0.404794
SIK1	-0.506164	6.12716	-3.75476	0.000203589	0.00287779	0.264335
PCDHGA8	-0.533244	4.64961	-3.68166	0.000268852	0.00360135	0.00817059
FCGBP	-0.594353	5.19342	-3.6707	0.000280193	0.00372541	-0.0298494
AEBP1	0.619169	6.88063	3.64643	0.000306918	0.003996	-0.113631
COLQ	0.571755	5.86265	3.62523	0.000332222	0.00423743	-0.186435
DDX3Y	0.793444	6.08945	3.6177	0.00034166	0.00433138	-0.212168
FAP	0.746751	5.04558	3.6124	0.000348466	0.00439102	-0.230284
CBLN1	0.534237	4.44415	3.56128	0.000420902	0.00509389	-0.403583
CYP4B1	-0.56483	6.17557	-3.50268	0.000521228	0.00603988	-0.599407
HTR2B	0.534728	4.8521	3.45836	0.000611533	0.00690757	-0.745511
GALNT14	0.653009	4.67069	3.43265	0.00067042	0.00741096	-0.829475
LEPREL1	0.657603	4.94159	3.41638	0.000710393	0.00777896	-0.882327
IRF2BP1	0.607224	6.6488	3.30627	0.00104496	0.0104217	-1.23371
P2RY6	-0.566293	5.20717	-3.28705	0.00111659	0.0110279	-1.29392
MT4	-0.626775	5.21942	-3.26699	0.00119621	0.011699	-1.35643
ARL4A	-0.515221	6.79294	-3.23057	0.00135438	0.0129529	-1.469
TNNT1	0.696808	7.36577	3.23011	0.0013565	0.0129555	-1.47042
OGDHL	0.644007	5.30003	3.21073	0.00144847	0.013696	-1.52982
SCGB1D2	-0.598325	4.38402	-3.19677	0.00151829	0.0142168	-1.57241
BMP4	0.641638	5.91483	3.18347	0.00158766	0.0147026	-1.61281
PPRC1	-0.51141	5.17319	-3.17709	0.00162199	0.0149231	-1.63215
EGFL7	0.582996	7.13388	3.17251	0.00164704	0.0150955	-1.646
RGS4	0.631606	5.53955	3.10897	0.00203361	0.0176819	-1.83624
NR4A3	-0.525306	5.14249	-3.08267	0.00221686	0.0187424	-1.91394
SLC20A2	-0.515991	6.04971	-3.06578	0.00234236	0.0194881	-1.96348
HSPB6	0.574025	9.51963	3.03486	0.00258935	0.0210951	-2.05356
IGLC1	0.751266	5.95309	3.02256	0.00269399	0.0217357	-2.08912
GZMK	0.5997	5.91599	2.93383	0.00357221	0.0268032	-2.34177
NBL1	0.665554	6.67269	2.91709	0.00376468	0.027782	-2.38864
IGJ	0.687546	4.55669	2.9042	0.00391935	0.0286535	-2.42456
CTGF	0.541858	8.04229	2.87305	0.00431713	0.0306675	-2.51071
KCNIP2	-0.535806	6.712	-2.86809	0.00438372	0.0310526	-2.52434
SCD	-0.545863	5.42937	-2.82686	0.00497492	0.0341036	-2.63683
IL4R	-0.573405	6.27421	-2.73579	0.00654496	0.0421445	-2.87978
CLC	0.505071	4.97243	2.68286	0.00765121	0.0468184	-3.0175
