# Supplementary material for: Identification of biomarkers and immune microenvironment associated with heart failure through bioinformatics and machine learning
Source: Front Mol Biosci. 2025 May 8;12:1580880. doi: 10.3389/fmolb.2025.1580880 (PMC12095026; doi:10.3389/fmolb.2025.1580880)
Supplement: Supplementary file 3 [file Table6.xlsx]

## Sheet: Sheet1
RT qPCR gene expression data
	Normalized 2 - △ CT （mean value）
	HMGN2	MYH6	HTRA1	MFAP4
Patients	mean value	mean value	mean value	mean value
HF1	1	1	1	1
HF2	1.42742	13.6241	2.45234	0.863748
HF3	0.517907	3.50832	1.00341	1.56749
HF4	1.89018	0.67835	0.425971	0.422263
HF5	2.57416	9.77984	1.65858	1.54619
HF6	1.06556	0.460052	1.93691	0.712067
HF7	0.120375	0.808533	0.38263	0.261535
HF8	5.06303	6.4965	1.98671	1.09944
HF9	0.718654	3.02066	1.03571	0.600664
HF10	3.66823	15.1292	3.14563	2.10353
HF11	1.99456	15.4696	1.37777	0.607217
HF12	0.872418	5.0599	1.60724	0.385014
HF13	2.5641	9.46785	1.95782	1.20343
HF14	1.45461	0.896397	1.03171	0.620318
HF15	0.326104	2.40328	0.396382	0.413432
HF16	1.19585	0.799806	1.61262	0.559472
HF17	0.506641	4.8573	1.54124	0.873704
HF18	3.35526	11.4948	2.94394	1.44972
HF19	1.04946	1.24872	1.72658	1.23967
HF20	1.84095	2.19431	1.39604	1.6075
CON1	2.48175	4.49485	2.66239	3.74578
CON2	2.25839	3.47502	6.00808	1.50961
CON3	1.03631	1.70202	3.90243	1.71498
CON4	4.24444	3.82427	16.5435	2.0222
CON5	3.44275	3.90699	6.93816	3.20134
CON6	1.07187	4.16605	5.78545	0.813226
CON7	2.42532	2.01338	4.92704	2.04679
CON8	2.602	1.15724	6.02784	5.25044
CON9	14.9638	2.16952	11.2075	0.831994
CON10	3.33629	1.21255	5.60743	1.04623
CON11	0.966826	0.345455	2.59684	0.476056
CON12	6.23353	3.93601	7.80468	1.19114
CON13	2.6353	1.00785	4.75553	1.6552
CON14	3.41054	1.21617	9.02669	1.47774
CON15	2.15664	10.7474	16.5126	2.86017
CON16	5.22381	0.945473	11.2289	5.28798
CON17	4.82318	3.98507	7.95434	2.91912
CON18	2.15625	2.16719	6.76151	1.15091
CON19	1.96182	2.81713	4.13596	1.66494
CON20	3.18897	1.12111	6.68574	1.62813
