# Supplementary material for: Identification of biomarkers and immune microenvironment associated with heart failure through bioinformatics and machine learning
Source: Front Mol Biosci. 2025 May 8;12:1580880. doi: 10.3389/fmolb.2025.1580880 (PMC12095026; doi:10.3389/fmolb.2025.1580880)
Supplement: Supplementary file 4 [file Table4.xlsx]

## Sheet: Sheet1
967 genes in the blue module
GeneSymbol
ACTA1
CRYAB
HSPB1
CANX
NRAP
HSPB7
CSRP3
CLIC4
TUBB4B
FLNC
YBX3
APOD
CD81
YWHAQ
FHL1
GPX3
POPDC2
SORT1
SPTBN1
BVES
HSPB8
LPL
XIRP2
SELENOT
CD59
ATP1A1
CCND2
HSPA5
PALLD
HSP90AA1
LHFPL6
TCP1
MYL12A
CTNNB1
CFL2
PSMD8
ITGAV
PPP6C
RBPMS2
UBE2V1
TM9SF2
GSN
STARD7
NAMPT
TMEM189-UBE2V1
PRDX6
MYH6
POMP
DDX17
VCL
ATP1B1
MYPN
NFIA
ATP6V0C
NAA50
ATP2B4
PAPOLA
SLC38A2
CYB5R3
NCAM1
VCP
CAV2
ZNF525
PA2G4
MLF2
SPPL2A
ARHGEF12
HIPK2
JAK1
ADIPOR1
RNF115
HNRNPAB
IGFBP5
IPO7
TRAK2
SLAIN2
B2M
LSM12
XPR1
CAPRIN1
LUM
XIRP1
ILF2
SF3B1
CD74
CBLB
ARHGAP1
CLDND1
COPS2
TMEM127
UGP2
TUBG1
RAF1
NCKAP1
PRDX1
SET
UBQLN1
HMGN2
RAB10
FXYD1
TEAD1
ADAM9
KCMF1
MAP3K20
EGLN3
NPLOC4
DERL1
EZR
PDIA6
2024-09-02
TUBA4A
RBBP4
EIF5
APEX1
FAM198B
ATF7IP
GRN
WARS
SSR3
SLC29A1
SLC44A2
SPTAN1
2024-03-03
PITPNA
PSME4
DNAJA4
EIF3D
TCF4
HLA-DPA1
EIF3M
GSPT1
GYG1
AHCYL1
ST3GAL6
SEC23A
ANKRD2
ECPAS
IDS
PSMA2
HDGF
STRN
HLA-DPB1
LARGE1
CLPTM1
LPCAT3
ACOT9
TMEM109
CUL3
FARSB
VAMP7
ST3GAL1
TIMP2
TAF9B
SMG1
IPO5
WBP2
CCT7
ATG3
EIF5B
RAB5A
ERGIC2
EI24
ABI3BP
DCBLD2
PLD3
KPNA3
SLC39A14
PLEKHA2
PRRX1
ENAH
NFIC
BCL7B
GDI2
SF3B3
ACTR3
GBE1
PBX1
PSME3
TMX4
DNAJB5
CAT
DCAF5
NT5C2
ATF2
PLCG2
HSPD1
EIF2S1
TMEM184C
UTP4
SLC31A1
NPAS2
MTREX
CTDSP2
SLC1A3
SLC35F5
CD55
ARCN1
MXRA7
VAMP3
CXCL12
NID1
CDC73
STAM
TBC1D1
KLHL41
DNAJB4
ABHD2
DCTN2
USP7
EIF1AX
CDV3
USP31
EMP2
DDA1
DLG1
ITGA7
LRRFIP1
COQ10B
RNF10
ERP44
TOR1AIP1
VPS29
RTRAF
FXR2
PHLDB2
EDNRA
TMEM30A
BAG3
TRA2B
GBF1
SLC7A6
ZMPSTE24
USP22
SLK
CSE1L
FEM1C
CERK
TRAK1
TBCEL
TMED5
HBEGF
PLEKHM2
MAP4K4
CCND1
RERE
MAPKAPK2
NUP88
EMC7
ARHGEF9
MYO18B
SCYL1
SPCS2
CSDC2
PSMD11
VPS26C
TMEM259
STK39
SRF
RNF38
ECD
RABGAP1
ABHD5
PPP1R12A
MAPRE1
PSMA4
PABPC4
TIA1
MAPKAP1
MPRIP
TEX261
H1F0
GNA11
CCT5
RSL1D1
CD47
ARRDC3
SOS1
SSB
RTL8A
TMEM88
SLC2A1
USP14
ARHGAP31
HMOX2
RHBDD1
SCN7A
PTPN14
SLFN5
PPP1CA
PSMA3
CLIP1
UBE2Q1
ZC3H15
FAM107A
DMPK
VPS39
MTCH1
MTRR
ZNF460
ACSS3
PPP2R5A
PARVB
COPS3
TMTC1
BCL2L1
RBM5
UBE2L3
MARF1
AASS
AP3D1
PHF3
FADS3
TNFRSF12A
MAST2
RHEB
RPPH1
BCL2L13
OXSR1
SLC25A32
SAP18
DNM1L
ITGA5
RPS6KA2
RTL8B
GRAMD2B
SNRNP27
HECTD1
SPCS3
RLF
FLII
PIK3R3
MOB1A
DPT
KPNA1
BABAM2
FLOT1
FTO
LAMA4
AMD1
CPED1
EFTUD2
KRT8
EIF3F
ARPP19
FAXDC2
BROX
ANTXR1
TXNDC12
ADD3
NRBP1
CSNK1A1
SEL1L
SNRK
THRA
RBM4B
MYOF
BTF3L4
PFKP
NCBP1
EIF4G1
CETN2
MTDH
INSR
AMFR
HSPH1
TBC1D15
CHMP4B
CEP170
SLC30A6
AGT
HUS1
RRAS2
PPP2CB
PAPD4
EFNA5
JMJD1C
KLHDC8B
CYYR1
DOCK5
HNRNPR
VPS13D
STYX
SNORA50A
PAK2
MARK3
NREP
SUPT20H
ARL8B
MTMR10
SGCE
MCFD2
BMT2
MAGT1
RGL1
PTPN1
STRAP
AKIRIN2
HSPA4
SMCHD1
FIP1L1
AK2
LTBP4
YTHDF1
RAP1A
STAT1
USP16
TEX2
DEGS1
TINAGL1
LTBP2
EFEMP2
TNRC6A
HLA-DMA
VPS52
MKNK2
THBS4
ROR1
ERV3-1
PTGES3
YPEL2
SLC40A1
RAB3GAP1
FAM168B
LOC105371030
SCAF11
LPIN1
SIK3
LARS
LYSMD3
KLF12
PODN
SCPEP1
VEZF1
FSTL3
ZZZ3
KPNA2
PSMD3
SLC35E1
CPQ
SENP6
ARRB1
EIF3J
EDIL3
SELENBP1
ARL5B
GAS6
ASPH
ZNF280D
TRAPPC3
ENTPD4
TFB2M
MFAP4
UBAP2
MTSS1L
EDNRB
PRCP
AZIN1
METAP2
EGLN1
GATM
FCN3
ZDHHC9
CTDSPL
RUNX1T1
PVR
QSER1
RAN
GXYLT2
IFI6
COPB1
RABGGTB
RANBP6
DDAH1
MYH10
ADSL
CCDC47
PPFIA1
MMGT1
COPB2
SNRPB2
OSBPL8
TXNL4A
ADGRD1
RASSF4
MEIS2
CBFB
PLXDC1
MIEN1
PPWD1
EZH1
FGF1
KCNJ8
MXRA8
IDH1
ICMT
PLEKHB2
2024-09-07
KIF1B
XAF1
SRP54
MAPK4
UBE3C
VAPA
CIZ1
UCHL3
NRN1
DYSF
ZC3H6
SDC2
CREBRF
SH3BGR
TNRC6B
TSPAN9
DGKD
PLCG1
PTPRG
MRPL18
USP47
GJC1
UFM1
VPS37A
ALG8
AKIRIN1
TEK
PACSIN2
NAA15
TSPAN14
TTLL5
PRCC
SMARCA2
TPD52L2
KDR
SRSF4
USP38
HMGN4
HSP90AA2P
CFH
BLOC1S6
VEGFB
MYCBP2
PNPLA8
TRIP10
POLD2
CCT4
ATG9A
VTA1
PROSER1
MAPK8
WDR41
LETMD1
CYLD
ENY2
FBXO8
RPL7L1
HAT1
PSMD14
NAPG
FNTA
NOP58
ITCH
TMEM33
NFX1
PRKAR2A
MFAP3
ELOC
G3BP2
STK40
DIAPH1
AGO2
FEM1B
FKBP4
OTUD6B
TXNRD1
RPF2
UBALD1
WASHC4
BAP1
CPE
HCFC1
PPP2R2A
DPAGT1
ATF6B
TTC3
FYTTD1
PSMC6
NSDHL
SACS
RBM23
PLCB4
RPF1
PIK3CA
TSC22D2
MAP2K1
TM7SF3
MPP3
CHORDC1
DHX30
MTSS1
SUN2
EXOC5
TBCK
TMEM185B
EEA1
DCAF1
ZNF506
AP2A1
HDAC8
GOSR1
EPC2
ALG3
OGN
PEMT
HBB
STX7
TOR1AIP2
ARMC8
PLBD1
FAM20B
ABCF1
DPY19L1
TMEM254
NR3C1
CDC37L1
SLC9A3R2
RFK
TSC1
PREX2
PAIP1
CARM1
SMPD4
UTP11
RRAGC
SMARCC2
FAM3C
FBLN2
RPRD1A
SERINC5
COL15A1
HTRA1
GNL2
TPR
HDAC2
DHX29
MEIS1
ELOF1
UEVLD
FAM89B
FLOT2
CREB5
AGPS
ATN1
ZNF704
GARNL3
NIFK
2024-09-08
ENTPD6
MTHFD2
NF2
GUSBP11
TRIB1
FRMD4B
HLTF
MEF2D
PPP3CC
ARAF
CHMP5
KIAA0100
DHX36
VPS4A
NOLC1
WDR13
IRF2BP2
FOXJ2
ASPN
DPH3
OAT
RND3
EXOC4
PPP4R2
NHSL1
VRK2
TBC1D23
TESK1
WDR75
POLI
PIP5K1C
CLSTN1
JPH1
COPZ2
USP12
SPPL3
LRRC8A
STAG2
NSUN2
LSG1
STRN4
ARID1B
HSF1
TAPT1
PHF20L1
HSP90AB3P
EXT1
UBE3A
PDGFD
FAM206A
DAPK3
EDEM3
HLA-F
ANKRD13A
RORA
ATM
CRKL
NACC1
MDFIC
WDR74
ZDHHC21
CCNC
CCT2
RASA1
SLC33A1
FBXL20
ITPK1
MSH3
SMC1A
RHOBTB2
TMEM167A
SRPK1
ABCC1
ZNF737
SRPK2
CISD2
ZNF706
SPRYD3
FAM222B
USP32
CASZ1
PDE1A
HNRNPA0
TOMM34
DNAJC16
CTDNEP1
PARD3
PTP4A1
UBAP1
NUMA1
TGFB2
LRCH1
NSMCE1
MXRA5
GAB1
CNDP2
NFIX
EIF2B4
ATP8A1
EPN2
HERC4
CDC26
TRAPPC9
DPP9
PORCN
POLR2D
COL12A1
GLT8D2
PAPOLG
TUSC2
MTRF1L
GPCPD1
BAG2
DNAJB9
S100A16
MAGED2
RAMMET
PYROXD1
TRMT6
KLF13
ZDHHC3
AATF
RXRA
FRS2
LIMA1
FAM120AOS
SPOP
NR2F6
C15orf59
TUBGCP4
LTBP3
GALNT1
ABI1
ERO1A
MCC
NOL10
SNRPB
ZFYVE16
ELOA
UBXN2B
SGMS2
SHMT2
SNRNP48
PCOLCE2
PRPF40A
MBD4
MTA2
RNF144B
JKAMP
TINF2
DPM3
ZBTB1
SHQ1
SDAD1
FAM49B
LRP4
TRIR
ICK
LATS2
RNF34
ARRDC4
HSF2
DUSP8
PSMC5
ZNF518B
ANKRD28
HEXA
FUCA2
SLC6A8
KHDRBS1
EDC4
ATIC
THOC5
MED28
ATG4D
HIVEP1
JMJD6
NFATC2IP
WDR43
DIMT1
NIP7
DDX52
PDZD8
TM2D3
GTF3C2
E2F4
FBLN1
ST6GALNAC4
EBNA1BP2
SHE
ZMAT2
PAN2
EPC1
ACSL4
ZC3H18
RIPOR1
CHRAC1
PPP6R2
EBF2
DNAJC3
GNPDA2
RNF213
MAX
DOPEY1
MPV17L2
MFSD8
MIOS
MAP2K4
NGLY1
PHTF2
MEOX2
GMFB
NUP58
ATP6V0B
DEDD
MAVS
TBK1
TRIM55
ERAP1
NCBP2
PGAM5
RNF41
SPRTN
NEO1
TBC1D25
MCU
2024-03-05
IFI44L
RUBCN
JPT2
PHYHD1
GALNT11
SMCO4
PSMD5
LZIC
UBFD1
RARS2
PDE10A
MBIP
MAN2B2
B4GALT3
CAPN1
FAM3A
MYOT
VPS26A
RXRB
EPN1
UBE2Q2P1
TPST2
TXNL4B
ELAVL1
TNRC6C
IFI27L2
SRFBP1
VPS35L
CES1
DYNLT3
SNN
NUP188
MBD5
SAMD9L
FGFRL1
YARS
RNF220
DENND4B
NOL7
TRAFD1
MACO1
POR
RMC1
SLC25A28
SIKE1
OCRL
NIPA2
SLC22A5
TAF7
GAPVD1
PMS1
ZNF121
PTPDC1
TXNDC11
YES1
MAP7D3
BCCIP
BSDC1
FAM135A
TSPAN4
RNF126
METTL21EP
SRPRB
DNAJB11
ACP2
ADAM19
SCAP
ARFGAP3
SULF1
ING4
SMOC2
SMAD1
WDR77
TMEM87A
RANGAP1
NPC1
ABCE1
AKAP8
TAF3
SAMD4B
SLC39A7
KIAA1468
ABRA
HTRA2
EEF1DP3
