# Supplementary material for: Identification of biomarkers and immune microenvironment associated with heart failure through bioinformatics and machine learning
Source: Front Mol Biosci. 2025 May 8;12:1580880. doi: 10.3389/fmolb.2025.1580880 (PMC12095026; doi:10.3389/fmolb.2025.1580880)
Supplement: Supplementary file 5 [file Table1.xlsx]

## Sheet: Sheet1
Demographic characteristics
Characteristic	CON (n = 20)	HF (n = 20)	P-value
Age (year)	56.5±9.97	62.2±9.42	0.071
Gender (M/F)	14/6	12/8	0.507
NYHA class(II/III/IV)	NA	1/4/15	NA
NT-proBNP	NA	6645.5±8167.48	NA
EF (%)	NA	37.2±10.36	NA
CON, normal control; HF, heart failure;M/F,male/female; NYHA, New York Heart Association; NT-proBNP, N-terminal pro-B-type natriuretic peptide; EF, ejection fraction.
