# Supplementary material for: Identification of biomarkers and immune microenvironment associated with heart failure through bioinformatics and machine learning
Source: Front Mol Biosci. 2025 May 8;12:1580880. doi: 10.3389/fmolb.2025.1580880 (PMC12095026; doi:10.3389/fmolb.2025.1580880)
Supplement: Supplementary file 6 [file Table5.xlsx]

## Sheet: Sheet1
28 common genes
GeneSymbol
HMGN2
HTRA1
ASPN
MYOT
LUM
GLT8D2
LTBP2
FCN3
VPS13D
AMD1
MFAP4
MXRA5
MYH6
FADS3
THBS4
HBB
CXCL12
SLC38A2
NAMPT
FBLN2
OGN
FLNC
FXYD1
KLHL41
CFH
IFI44L
ANKRD2
NCAM1
